# Supplementary material for: BeEAM Conditioning including High-Dose Bendamustine before Autologous Stem Cell Transplantation Is Safe and Effective in Patients with Waldenstrom’s Macroglobulinemia
Source: J Clin Med. 2023 Mar 19;12(6):2378. doi: 10.3390/jcm12062378 (PMC10057504; doi:10.3390/jcm12062378)
Supplement: Supplementary file 1 [file jcm-12-02378-s001.zip]

Archive with 1 entries (1 files):
- jcm-2246927-supplementary.pdf
